# Supplementary material for: Lactiplantibacillus plantarum 299v supplementation modulates β-cell ER stress and antioxidative defense pathways and prevents type 1 diabetes in gluten-free BioBreeding rats
Source: Gut Microbes. 2022 Oct 19;14(1):2136467. doi: 10.1080/19490976.2022.2136467 (PMC9586621; doi:10.1080/19490976.2022.2136467)
Supplement: Supplemental Material [file KGMI_A_2136467_SM6651.zip]

Archive with 2 entries (2 files):
- Supplemental_Figures_Revised_10_7_22.pptx
- Table S1.pdf
